# Supplementary material for: Measurement of dispersion of PM 2.5 in Thailand using confidence intervals for the coefficient of variation of an inverse Gaussian distribution
Source: PeerJ. 2022 Feb 17;10:e12988. doi: 10.7717/peerj.12988 (PMC8858585; doi:10.7717/peerj.12988)
Supplement: Data S1 [file peerj-10-12988-s001.csv]

Dataset 1: Daily PM 2.5 data of Din Daeng district in January 2021.
Day	PM 2.5
1	27.54
2	32.58
3	47.29
4	54.88
5	42.25
6	47.46
7	37.83
8	29.88
9	23.58
10	32.63
11	35.75
12	30
13	52.92
14	77
15	93.46
16	105.79
17	60.46
18	34.63
19	53.96
20	77.79
21	82.08
22	91.88
23	89.71
24	47.96
25	44.83
26	41.33
27	49.46
28	51
29	49.04
30	51.58
31	50.26
Source: Air Quality and Noise Management Bureau, Pollution Control Department.
(http://air4thai.pcd.go.th/webV2/download.php)
