# Supplementary material for: Measurement of dispersion of PM 2.5 in Thailand using confidence intervals for the coefficient of variation of an inverse Gaussian distribution
Source: PeerJ. 2022 Feb 17;10:e12988. doi: 10.7717/peerj.12988 (PMC8858585; doi:10.7717/peerj.12988)
Supplement: Dat S2 [file peerj-10-12988-s003.csv]

Dataset 2: Daily PM 2.5 data of Bang Khun Thian district in January 2021.
Day	PM 2.5
1	24
2	29.42
3	44.08
4	45.64
5	67.38
6	84.54
7	62.17
8	25.63
9	19.04
10	35.29
11	37.14
12	35.71
13	62.58
14	99.38
15	112.08
16	73.7
17	71.67
18	33.27
19	58.79
20	93.58
21	100.33
22	130.67
23	76.83
24	36.38
25	36.29
26	37.63
27	37
28	42.25
29	39.17
30	53.5
31	49.96
Source: Air Quality and Noise Management Bureau, Pollution Control Department.
(http://air4thai.pcd.go.th/webV2/download.php
